# Supplementary material for: Cinnamomum-Longepaniculatum-Leaves-Based Fe-N Doped Porous Carbon as an Effective Oxygen Reduction Catalyst
Source: Molecules. 2025 Apr 10;30(8):1708. doi: 10.3390/molecules30081708 (PMC12029488; doi:10.3390/molecules30081708)
Supplement: Supplementary file 1 [file molecules-30-01708-s001.zip]

Archive with 1 entries (1 files):
- molecules-3567970-supplementary.pdf
